# Supplementary material for: HPLC/ESI-MS and NMR Analysis of Chemical Constitutes in Bioactive Extract from the Root Nodule of Vaccinium emarginatum
Source: Pharmaceuticals (Basel). 2021 Oct 28;14(11):1098. doi: 10.3390/ph14111098 (PMC8622236; doi:10.3390/ph14111098)
Supplement: Supplementary file 1 [file pharmaceuticals-14-01098-s001.zip]

Archive with 1 entries (1 files):
- pharmaceuticals-1414350-supplementary.pdf
